# Supplementary material for: Cycle training modulates satellite cell and transcriptional responses to a bout of resistance exercise
Source: Physiol Rep. 2016 Sep 20;4(18):e12973. doi: 10.14814/phy2.12973 (PMC5037921; doi:10.14814/phy2.12973)
Supplement: Supplementary file 1 — Table S1. NanoString data: targeted gene expression changes in response to endurance cycle training and acute resistance exercise. [file PHY2-4-e12973-s001.xlsx]

## Sheet: Sheet1
UT = Untrained, T = Endurance Trained, RE = Acute Resistance Exercise, *P<0.05, †P<0.10
		Mean mRNA Counts (n = 7)					P Values
		UT Resting	UT Post RE	T Resting	T Post RE		Interaction Effect	UT Resting vs T Resting	RE Effect
Category	Gene
Metabolism	Adiponectin (ADIPOQ)	91.2118	109.127	68.9895	62.2371		0.663	0.551325	0.866
Metabolism	AdipoR1 (ADIPOR1)	902.435	901.541	908.518	834.081		0.303	0.938891	0.4
Metabolism	AdipoR2 (ADIPOR2)	409.848	423.826	358.972	362.7		0.823	0.101941	0.588
Metabolism	Adipose triglyceride lipase (ATGL)	330.819	393.454	373.778	282.723		0.062†	0.320055	0.473
Cytokine/Trophic Factor	Alpha M integrin (CD11B)	29.9	32.7478	31.779	27.0018		0.336	0.718748	0.824
Metabolism	AMPK gamma-3 (PRKAG3)	144.674	90.8296	125.247	87.6691		0.391	0.0956316	0.026*
Angiogenesis	Angiopoeitin 1 (ANGPT1)	317.036	341.051	297.994	277.299		0.226	0.235149	0.961
Angiogenesis	Angiopoeitin 2 (ANGPT2)	44.9071	49.5216	57.3858	39.2291		0.016*	0.025*	0.207
Angiogenesis	Angiopoeitin 3 (ANGPT3)	220.417	222.779	226.956	191.218		0.218	0.825215	0.205
Angiogenesis	Angiopoietin like 4 (ANGPTL4)	40.9371	32.9759	42.332	32.1116		0.773	0.887999	0.446
Growth/Remodeling	Atrogin 1 or F-box protein 32 or MAFBX (FBXO32)	1375.2	1348.2	1288.04	1427.66		0.471	0.662392	0.686
Growth/Remodeling	B-cell CLL/lymphoma 2 (BCL2)	257.929	246.574	252.831	200.212		0.066†	0.859039	0.156
Growth/Remodeling	BCL2-associated X protein (BAX)	50.3156	54.7737	51.734	50.8925		0.442	0.786301	0.603
Growth/Remodeling	Beclin 1 (BECN1)	501.521	524.104	501.541	474.691		0.662	0.999534	0.927
Metabolism	Beta Adrenergic Receptor 1 (ADBR1)	10.9802	11.784	10.999	10.7882		0.724	0.990818	0.784
Metabolism	Beta Adrenergic Receptor 2 (ADBR2)	93.6569	82.1468	91.0139	73.0332		0.774	0.845432	0.17
Cytokine/Trophic Factor	C-C motif chemokine ligand 2 (CCL2)	30.9628	34.0464	33.0311	36.2817		0.984	0.75913	0.205
Cytokine/Trophic Factor	C-C motif chemokine ligand 5 (CCL5)	31.3448	48.5543	35.4061	25.1891		0.264	0.485716	0.784
Cytokine/Trophic Factor	C-C motife cheomkine ligand 8 (CCL8)	7.75473	7.45663	8.9817	5.7437		0.046*	0.308624	0.128
Cytokine/Trophic Factor	C-C motif chemokine ligand 17 (CCL17)	6.75913	5.64766	5.23521	3.8824		0.892	0.423833	0.39
Cytokine/Trophic Factor	C-C motif chemokine ligand 18 (CCL18)	19.7823	11.7244	18.7848	15.2224		0.581	0.927212	0.101
Metabolism	CCAAT/enhancer binding protein alpha (CEBPA)	61.9791	59.1188	54.6708	46.005		0.596	0.462472	0.277
Metabolism	CCAAT/enhancer binding protein beta (CEBPB)	2734.06	2475.86	2175.27	2147.85		0.476	0.032*	0.259
Cytokine/Trophic Factor	Ciliary neurotrophic factor (CNTF)	35.967	37.7193	35.274	36.1074		0.902	0.802498	0.665
Angiogenesis	Coagulation factor II, tissue factor, transcript variant 2 or Tissue Factor (F3)	89.7091	88.9728	75.0441	75.9095		0.934	0.340035	0.994
Extracellular Matrix	Collagen type V alpha 1 (COL5A1)	167.388	139.021	175.973	156.854		0.843	0.871873	0.355
Extracellular Matrix	Collagen type VI alpha 1 (COL6A1)	390.857	367.722	426.623	372.642		0.532	0.614975	0.228
Metabolism	Comparative gene identification 58 (CGI58)	116.254	120.689	120.496	105.426		0.011*	0.574935	0.524
Extracellular Matrix	Connective tissue growth factor (CTGF)	106.556	153.344	119.29	119.86		0.41	0.71267	0.073
Immunity/Inflammation	Cluster of differentiation 163 (CD163)	45.2409	48.3117	50.6723	39.9389		0.089†	0.45671	0.609
Immunity/Inflammation	Cluster of differentiation 3 (CD3)	8.25395	14.3705	10.9964	9.16562		0.352	0.176121	0.521
Angiogenesis	Cluster of differentiation 31 (CD31)	364.68	417.96	479.015	388.932		0.021*	0.008*	0.567
Metabolism	Cluster of differentiation 36 (CD36)	4826.98	5985.61	5041.03	4806.5		0.151	0.66649	0.291
Immunity/Inflammation	Cluster of differentiation 68 (CD68)	27.8967	29.9185	29.3071	27.3039		0.657	0.860154	0.999
Immunity/Inflammation	Cluster of differentiation 86 (CD86)	11.2114	11.5865	9.09901	10.6909		0.76	0.439726	0.402
Metabolism	Dipeptidyl peptidase 4 (DPP4)	14.1608	16.9672	17.8037	11.6513		0.215	0.367127	0.518
Extracellular Matrix	Elastin (ELN)	50.7296	49.6517	40.5624	40.5329		0.956	0.642263	0.955
Angiogenesis	Fibroblast growth factor 2 (FGF2)	56.8001	57.2487	53.2595	40.3728		0.209	0.665838	0.163
Metabolism	Fibronectin type III domain containing 5 (FNDC5)	401.752	377.281	344.484	318.488		0.98	0.13248	0.453
Growth/Remodeling	Forkhead Box C2 (FOXC2)	7.21858	5.35246	8.73347	7.69969		0.504	0.443587	0.322
Metabolism	Glycosylphosphatidylinositol anchored high density lipoprotein binding protein 1 (GPIHBP1)	100.609	95.1536	134.012	97.2164		0.026*	0.027*	0.078
Cytokine/Trophic Factor	Granulocyte-macrophage colony-stimulating factor (GMCSF)	4.8012	4.8484	4.35941	3.57276		0.58	0.603798	0.554
Growth/Remodeling	Growth/differentiation factor 8 or Myostatin (GDF8 or MSTN)	170.768	116.676	147.991	80.6768		0.131	0.136801	0.063
Immunity/Inflammation	Heme oxygenase 1 (HO1)	110.276	213.038	137.971	227.421		0.801	0.295982	0.182
Growth/Remodeling	Hepatocyte growth gactor (HGF)	15.0142	19.8992	19.2268	13.1045		0.026*	0.280411	0.846
Immunity/Inflammation	Human mast cell tryptase beta (TPSAB1)	196.626	169.117	178.624	107.122		0.58	0.806868	0.148
Angiogenesis	Hypoxia indudible factor 1 alpha (HIF1A)	161.458	157.24	165.465	146.155		0.356	0.798598	0.022*
Growth/Remodeling	Insulin like growth factor 1 (IGF1)	62.5074	60.4568	69.0184	60.8858		0.41	0.515703	0.208
Growth/Remodeling	Insulin like growth factor 1 receptor (IGF1R)	146.13	157.483	143.122	137.777		0.382	0.857719	0.714
Immunity/Inflammation	Integrin alpha x (CD11C)	30.1031	43.725	32.4298	21.2284		0.384	0.857408	0.725
Cytokine/Trophic Factor	Interleukin 1 beta (IL1B)	5.22148	7.5185	5.00982	4.35772		0.307	0.931724	0.401
Cytokine/Trophic Factor	Interleukin 4 (IL4)	4.67839	5.01346	6.58018	4.46371		0.194	0.026*	0.114
Cytokine/Trophic Factor	Interleukin 6 (IL6)	3.96621	4.31206	3.04342	4.5572		0.427	0.249942	0.087†
Cytokine/Trophic Factor	Interleukin 8 (IL8)	5.46919	9.83693	5.51518	3.59201		0.287	0.988101	0.714
Cytokine/Trophic Factor	Interleukin 15 (IL15)	20.5046	22.9129	20.4283	18.7907		0.28	0.963156	0.897
Cytokine/Trophic Factor	Interleukin 12 beta (IL12B)	5.20022	8.07256	8.94497	4.36867		0.068†	0.008*	0.479
Cytokine/Trophic Factor	Interleukin 18 (IL18)	31.591	53.8275	43.9938	60.8201		0.636	0.151924	0.057
Metabolism	Lipoprotein lipase (LPL)	1090.23	1129.09	1151.23	951.989		0.204	0.672196	0.45
Extracellular Matrix	Lysyl Oxidase (LOX)	20.1982	20.3015	30.3557	22.6246		0.413	0.352978	0.384
Immunity/Inflammation	Mannose receptor C type 2 (MRC2)	68.38	75.331	70.643	68.1762		0.527	0.850102	0.677
Extracellular Matrix	Matrix metallopeptidase 14 (MMP14)	36.5982	31.6964	50.7148	39.3648		0.73	0.419516	0.146
Extracellular Matrix	Matrix metallopeptidase 2 (MMP2)	134.571	143.907	157.574	124.064		0.231	0.415128	0.545
Extracellular Matrix	Matrix metallopeptidase 9 (MMP9)	6.17736	7.07376	8.21751	4.18597		0.262	0.556281	0.622
Cytokine/Trophic Factor	Myeloperoxidase (MPO)	7.04979	4.91252	4.87826	5.44254		0.225	0.209111	0.471
Growth/Remodeling	Myogenic differentiation 1 (MYOD1)	675.063	586.143	629.096	699.712		0.334	0.721177	0.882
Growth/Remodeling	Myogenic factor 4 (MYOG)	5.45518	4.21127	5.14411	3.74556		0.864	0.838472	0.236
Immunity/Inflammation	Nitric Oxide Synthase (INOS)	4.19863	4.52756	6.33859	6.83889		0.937	0.329852	0.733
Metabolism	Peroxisome proliferator-activated receptor gamma coactivator alpha 1 or PGC1 alpha (PPARGC1A)	477.563	475.72	518.032	460.968		0.105	0.14163	0.342
Metabolism	Peroxisome proliferator-activated receptor alpha (PPARA)	341.151	355.451	308.913	338.033		0.668	0.207986	0.501
Metabolism	Peroxisome proliferator-activated receptor delta (PPARD)	122.584	123.119	124.636	108.396		0.202	0.841431	0.493
Metabolism	Peroxisome proliferator-activated receptor gamma (PPARG)	249.386	211.141	245.32	205.324		0.952	0.898601	0.053
Metabolism	Peroxisome proliferator-activated receptor gamma 2 (PPARG2)	18.4066	22.5129	21.5526	19.4906		0.089†	0.276162	0.617
Extracellular Matrix	Secreted protein, acidic, cystein-rich or Osteonectin (SPARC)	1232.34	1182.95	1597.02	1330.83		0.033*	0.153752	0.227
Extracellular Matrix	Serpin family E member 1 or Plasminogen activator inhibitor 1 (SERPINE1 or PAI1)	15.1666	15.9504	16.2553	20.9256		0.993	0.753434	0.594
Metabolism	Sirtuin 1 (SIRT1)	264.2	256.393	253.012	225.306		0.314	0.589894	0.407
Angiogenesis	TEK tyrosine kinase or Tie 2 (TEK)	96.8107	102.521	107.743	89.488		0.207	0.297736	0.12
Extracellular Matrix	Thrombospondin 1 (THBS1)	35.2093	43.8995	34.448	37.0994		0.781	0.92981	0.602
Extracellular Matrix	Thrombospondin 2 (THBS2)	21.2334	30.7127	36.6376	24.0531		0.138	0.239004	0.79
Extracellular Matrix	TIMP metallopeptidase inhibitor 1 (TIMP1)	127.996	140.15	123.233	185.364		0.446	0.819454	0.34
Extracellular Matrix	TIMP metallopeptidase inhibitor 2 (TIMP2)	338.904	367.252	373.858	295.242		0.040*	0.515418	0.478
Extracellular Matrix	Transforming growth factor beta 1 (TGFB1)	67.7924	72.4234	77.2994	58.5722		0.192	0.303218	0.476
Growth	Tripartite motife containing 63 (TRIM63 or MURF1)	2239.61	2136.78	2075.49	1869.81		0.768	0.62288	0.552
Cytokine/Trophic Factor	Tumor necrosis factor alpha (TNF)	5.24073	6.96184	8.70903	4.84297		0.010*	0.021*	0.581
Growth/Remodeling	Tumor necrosis factor receptor superfamily 12A (TNRSF14 or FN14)	13.533	25.746	20.9406	44.2481		0.174	0.050*	0.06
Angiogenesis	Tyrosine kinase with immunoglobulin-like and EGF-like domains 1 or Tie 1 (TIE1)	85.0897	83.8885	102.446	93.047		0.461	0.018*	0.312
Metabolism	Uncoupling protein 1 (UCP1)	139.735	136.749	143.566	108.346		0.308	0.82603	0.014*
Metabolism	Uncoupling protein 2 (UCP2)	292.541	335.113	394.697	294.335		0.076	0.092†	0.19
Metabolism	Uncoupling protein 3 (UCP3)	19.2836	16.0083	12.8974	11.2659		0.768	0.133291	0.387
Angiogenesis	Vascular endothelial growth factor A (VEGFA)	1194.31	1260.57	1228.65	1198.76		0.454	0.577313	0.8
Angiogenesis	Vascular endothelial growth factor B (VEGFB)	6.64874	8.45858	7.4898	7.1461		0.416	0.647194	0.437
Angiogenesis	Vascular endothelial growth factor C (VEGFC)	39.785	50.0092	43.9116	43.8828		0.219	0.490384	0.273
Growth/Remodeling	Wingless-type MMTV integration site family, member 2 (WNT2)	3.6659	4.91216	6.27003	6.88541		0.775	0.083†	0.257
Metabolism	Wingless-type MMTV integration site family, member 10 b (WNT10B)	6.38116	8.71835	7.19367	5.06824		0.022*	0.595058	0.944
